# Supplementary material for: Reevesia in a Warmer World: Mapping the Habitat Suitability of Its Two Representative Species (R. pubescens and R. thyrsoidea) in China
Source: Ecol Evol. 2026 Jan 12;16(1):e72934. doi: 10.1002/ece3.72934 (PMC12793777; doi:10.1002/ece3.72934)
Supplement: Supplementary file 2 — Data S2: ece372934‐sup‐0002‐Supinfo02.xlsx. [file ECE3-16-e72934-s001.xlsx]

## Sheet: README
Supporting Information for “Reevesia in a warmer world: Mapping the habitat suitability of its two representative species (R. pubescens and R. thyrsoidea) in China” by Liu et al.
Table S1. Current cleaned occurrence data of R. pubescens in China
Table S2. Current cleaned occurrence data of R. thyrsoidea in China
Variable name	Definition	Data type	Units
ID	Unique identifier for the occurrence	Character	NA
Longitude	Longitude of the locality of the occurrence	Decimals	Decimal degrees
Latitude	Latitude of the locality of the occurrence	Decimals	Decimal degrees

## Sheet: Table S1
Table S1. Current cleaned occurrence data of R. pubescens in China
ID	Longititude	Latitude
1	100.029	23.4208
2	100.037	25.6458
3	100.054	24.6625
4	100.088	25.6125
5	100.104	21.8458
6	100.179	26.5625
7	100.179	26.5708
8	100.196	23.2208
9	100.213	25.6375
10	100.221	25.5875
11	100.271	21.9875
12	100.446	21.9708
13	100.454	21.9542
14	100.463	21.9625
15	100.562	24.8125
16	100.612	21.9458
17	100.621	24.7375
18	100.629	24.3458
19	100.654	24.3875
20	100.713	24.6125
21	100.746	24.4875
22	100.754	26.6875
23	100.796	22.0125
24	100.796	22.0208
25	100.804	22.0125
26	100.804	22.0208
27	100.804	24.3458
28	100.829	24.4542
29	100.838	24.4542
30	100.879	22.0292
31	101.054	22.3708
32	101.388	23.2958
33	101.571	21.4625
34	101.571	21.4792
35	101.579	21.6958
36	101.629	24.7042
37	101.646	24.6958
38	101.721	21.2458
39	101.879	26.9292
40	101.979	26.5542
41	102.121	26.9042
42	102.179	27.4042
43	102.446	25.0792
44	102.546	24.3542
45	102.554	24.3542
46	102.713	25.0542
47	102.737	25.0708
48	102.746	30.0708
49	102.754	30.0708
50	102.763	30.0708
51	102.812	30.0375
52	103.062	22.9708
53	103.146	29.1625
54	103.188	29.7625
55	103.396	29.4958
56	103.396	29.5542
57	103.404	29.5792
58	103.479	29.6042
59	103.487	29.6042
60	103.546	28.8292
61	103.679	22.9792
62	103.679	28.6875
63	103.688	22.9125
64	103.696	22.9875
65	103.896	28.9708
66	103.954	23.3042
67	104.071	30.5792
68	104.671	23.4542
69	104.713	23.1292
70	104.821	23.3875
71	105.312	24.9792
72	105.696	28.5792
73	105.704	28.5958
74	105.846	24.9208
75	105.854	22.9708
76	105.946	28.4875
77	105.979	28.4542
78	106.004	24.3875
79	106.162	23.2042
80	106.213	24.8458
81	106.221	28.3208
82	106.229	24.3042
83	106.287	23.1625
84	106.354	24.4792
85	106.396	23.4125
86	106.396	29.8042
87	106.404	23.4125
88	106.504	22.9208
89	106.546	24.7792
90	106.554	23.5375
91	106.554	24.5875
92	106.596	26.8458
93	106.638	24.4125
94	106.638	26.6542
95	106.646	26.1292
96	106.654	26.6458
97	106.662	24.4125
98	106.696	26.5292
99	106.704	22.3042
100	106.713	26.6042
101	106.721	26.5708
102	106.721	26.8542
103	106.746	26.5042
104	106.746	26.6292
105	106.754	24.6375
106	106.754	26.6375
107	106.763	24.9625
108	106.812	24.5375
109	106.821	22.3875
110	106.846	22.1625
111	106.846	22.3542
112	106.846	23.7208
113	106.996	26.0792
114	107.013	26.0625
115	107.096	29.1542
116	107.096	29.1625
117	107.112	25.1208
118	107.112	29.1542
119	107.237	25.4708
120	107.237	29.3125
121	107.304	26.8625
122	107.421	26.3625
123	107.487	26.1375
124	107.529	24.9792
125	107.529	26.2625
126	107.571	25.0292
127	107.804	25.6125
128	107.879	25.4208
129	107.896	21.9042
130	107.987	26.5208
131	108.013	25.1542
132	108.037	25.1458
133	108.071	25.2708
134	108.071	25.4458
135	108.079	25.2708
136	108.079	25.3958
137	108.088	25.2875
138	108.104	25.4708
139	108.146	24.9042
140	108.213	23.0458
141	108.246	24.8292
142	108.279	24.8375
143	108.371	25.1458
144	108.404	23.4125
145	108.429	27.0542
146	108.513	25.1042
147	108.546	25.1542
148	108.604	25.1042
149	108.662	25.2292
150	108.671	31.9542
151	108.713	25.1292
152	108.854	25.2542
153	108.896	24.7792
154	108.912	24.7792
155	109.129	26.2292
156	109.171	25.3958
157	109.196	24.1458
158	109.246	25.0708
159	109.263	25.0708
160	109.371	25.1292
161	109.396	25.2292
162	109.629	25.0292
163	109.629	31.4042
164	109.638	31.5625
165	109.729	28.3208
166	109.938	25.6042
167	109.996	25.8042
168	110.021	25.8042
169	110.037	25.7458
170	110.062	23.9042
171	110.071	23.9042
172	110.179	24.1292
173	110.237	24.1792
174	110.279	25.2542
175	110.287	23.9458
176	110.354	25.1792
177	110.463	23.5208
178	110.571	22.8208
179	110.571	27.0542
180	110.571	27.0625
181	110.579	27.0625
182	110.829	27.0708
183	111.254	26.7708
184	112.221	25.9125
185	112.987	28.1208
186	113.554	26.2292
187	113.938	31.8625
188	114.046	25.0042
189	114.513	26.3208
190	114.529	24.7458
191	114.996	27.1125
192	115.396	25.1375
193	115.904	29.7208
194	116.346	26.3292
195	116.696	23.3708
196	118.821	32.0792
197	95.4208	29.6125
198	98.3708	24.4542
199	98.4958	25.0125
200	98.4958	25.0292
201	98.5458	24.3292
202	98.5875	25.5625
203	98.6208	24.7542
204	98.6292	24.3292
205	98.6625	27.7375
206	98.6708	27.7292
207	98.6708	27.7458
208	98.6875	25.0208
209	98.7375	24.9625
210	98.7458	25.6708
211	98.8458	25.8542
212	98.8625	25.8292
213	98.8708	25.7292
214	98.9708	25.5042
215	99.0208	27.6042
216	99.0292	27.6042
217	99.0375	25.8625
218	99.0625	27.4375
219	99.2458	23.1542
220	99.2542	23.1542
221	99.2792	27.1792
222	99.2875	27.1792
223	99.4958	25.1708
224	99.5125	25.1375
225	99.5708	25.1792
226	99.6875	24.1375
227	99.8375	23.0458
228	99.9042	25.8125
229	99.9208	24.6042
230	99.9292	22.5542
231	99.9292	24.5792
232	99.9375	24.5875
233	99.9708	23.5042

## Sheet: Table S2
Table S2. Current cleaned occurrence data of R. thyrsoidea in China
ID	Longititude	Latitude
1	100.446	21.9625
2	100.746	24.4875
3	100.771	21.9792
4	100.829	24.4542
5	101.246	21.4125
6	101.263	21.9292
7	102.713	25.0542
8	103.088	22.7958
9	103.229	22.7875
10	103.688	22.9875
11	103.954	23.3042
12	104.237	23.3958
13	104.246	23.3708
14	104.254	23.3625
15	104.579	22.9542
16	104.696	23.1208
17	104.713	23.1292
18	104.804	23.1875
19	105.621	23.6292
20	105.638	23.6292
21	107.071	22.1292
22	107.379	21.9125
23	107.596	21.8042
24	107.796	21.7792
25	107.862	21.8458
26	107.871	21.8458
27	107.871	21.8792
28	107.912	21.9125
29	107.921	21.7208
30	107.921	21.8458
31	107.938	21.9208
32	107.954	22.0958
33	107.979	22.1542
34	107.987	22.1625
35	107.996	21.7458
36	108.004	23.1708
37	108.071	26.3792
38	108.121	21.7208
39	108.146	26.3792
40	108.204	21.9625
41	108.204	22.0292
42	108.279	21.8042
43	108.287	22.8292
44	108.296	22.7292
45	108.312	22.6542
46	108.338	22.8208
47	108.346	21.6125
48	108.346	21.7708
49	108.362	22.8292
50	108.371	22.8208
51	108.596	21.9708
52	108.662	19.1042
53	108.713	21.6458
54	108.796	18.6958
55	108.871	18.7458
56	108.912	18.7208
57	108.912	24.9208
58	108.996	19.0042
59	109.046	19.2542
60	109.054	23.1625
61	109.079	22.6625
62	109.121	18.3708
63	109.129	18.3875
64	109.138	19.0708
65	109.171	18.7375
66	109.171	18.7542
67	109.179	18.7458
68	109.179	18.7542
69	109.179	19.7875
70	109.404	18.3875
71	109.404	24.3708
72	109.446	19.2292
73	109.454	19.2292
74	109.504	18.2458
75	109.504	18.2542
76	109.513	18.2542
77	109.521	18.2625
78	109.521	18.7792
79	109.629	18.7958
80	109.662	18.7625
81	109.696	18.6208
82	109.696	18.6292
83	109.696	19.9208
84	109.704	18.6292
85	109.704	18.6458
86	109.713	18.9375
87	109.721	18.9292
88	109.721	19.4792
89	109.729	19.4375
90	109.763	19.4875
91	109.829	19.0292
92	109.838	18.7125
93	109.838	18.7375
94	109.846	19.0375
95	109.854	19.2292
96	109.871	19.1792
97	109.888	18.7958
98	109.996	19.7292
99	110.013	19.7458
100	110.029	18.5042
101	110.029	18.5208
102	110.046	18.5125
103	110.121	20.3042
104	110.321	19.7042
105	110.354	20.0292
106	110.362	19.6875
107	110.421	20.0292
108	110.429	18.8042
109	110.438	18.8042
110	110.438	25.1208
111	110.496	19.0792
112	110.546	22.8708
113	110.546	24.2292
114	110.621	22.8458
115	110.946	22.3542
116	110.954	22.3625
117	110.979	22.9208
118	111.029	22.4458
119	111.046	22.8542
120	111.171	22.4125
121	111.471	21.8792
122	111.496	23.4292
123	111.562	24.4042
124	111.571	22.7708
125	111.571	24.6208
126	111.579	24.5958
127	111.646	24.4458
128	111.704	23.5958
129	111.721	22.2542
130	111.763	23.4125
131	111.779	22.1792
132	111.888	23.4792
133	111.979	21.8625
134	112.046	22.2458
135	112.079	24.5708
136	112.446	23.0292
137	112.537	23.1625
138	112.546	23.1708
139	112.554	23.1792
140	112.562	23.1625
141	112.571	23.1708
142	112.662	22.0708
143	112.704	23.2208
144	112.754	23.1042
145	112.946	28.2375
146	112.971	22.2208
147	113.037	22.4625
148	113.171	21.8708
149	113.204	23.1542
150	113.221	23.4042
151	113.221	23.4125
152	113.221	23.4292
153	113.221	23.4542
154	113.254	21.9292
155	113.271	23.1375
156	113.338	23.1292
157	113.346	22.9542
158	113.346	23.1542
159	113.379	23.1792
160	113.388	22.1625
161	113.388	22.9375
162	113.388	23.1958
163	113.396	24.1792
164	113.412	24.1875
165	113.546	22.1958
166	113.546	22.3542
167	113.579	23.5542
168	113.671	23.6542
169	113.679	24.3292
170	113.746	23.3458
171	113.787	23.4958
172	113.821	23.2625
173	113.829	23.3042
174	113.829	23.6542
175	113.871	23.6292
176	113.888	23.6375
177	113.888	23.6542
178	113.912	22.2625
179	113.929	22.2542
180	113.938	22.2458
181	113.938	22.2542
182	113.946	22.2542
183	113.946	22.2625
184	113.954	22.2792
185	113.963	23.8208
186	114.013	23.2792
187	114.013	23.2875
188	114.021	22.3792
189	114.037	22.6458
190	114.046	22.5375
191	114.054	22.5458
192	114.054	23.2292
193	114.071	23.2708
194	114.121	23.6458
195	114.138	22.3875
196	114.138	22.4958
197	114.138	22.5542
198	114.146	22.2625
199	114.146	22.3792
200	114.146	22.3875
201	114.154	22.2708
202	114.162	22.2542
203	114.162	22.3458
204	114.171	22.2625
205	114.171	22.4375
206	114.171	24.6958
207	114.179	22.2625
208	114.179	22.3625
209	114.179	22.3958
210	114.179	22.4958
211	114.179	24.0792
212	114.188	22.4958
213	114.196	22.2542
214	114.196	24.0708
215	114.204	22.2625
216	114.204	22.4708
217	114.213	22.2542
218	114.213	22.2792
219	114.213	22.3625
220	114.221	22.0292
221	114.221	22.5875
222	114.237	22.4042
223	114.237	22.4125
224	114.237	22.4292
225	114.237	24.2042
226	114.246	22.4208
227	114.246	23.7292
228	114.254	22.4042
229	114.263	22.3708
230	114.263	22.5958
231	114.263	22.8958
232	114.263	22.9042
233	114.263	23.3708
234	114.271	23.3792
235	114.279	22.6208
236	114.279	22.6375
237	114.279	23.1792
238	114.279	24.7625
239	114.287	22.4458
240	114.312	22.6125
241	114.421	23.0875
242	114.504	22.5208
243	114.529	24.7375
244	114.529	24.7458
245	114.546	22.6292
246	114.554	22.5292
247	114.554	24.1375
248	114.579	24.9292
249	114.638	23.0375
250	114.696	23.7458
251	114.721	22.9792
252	114.729	22.9875
253	114.871	23.1375
254	114.979	22.9625
255	114.987	22.9625
256	115.246	23.0625
257	115.279	22.9708
258	115.329	22.9708
259	115.379	23.1792
260	115.588	24.5292
261	115.646	22.9542
262	115.704	23.7792
263	115.729	24.7042
264	115.763	23.0625
265	115.779	23.9375
266	115.829	24.9042
267	115.846	23.4375
268	115.846	26.7875
269	115.854	22.9458
270	115.904	23.4875
271	115.912	28.6792
272	115.963	24.9042
273	115.996	23.5792
274	116.013	26.4708
275	116.179	23.7708
276	116.213	24.6542
277	116.271	23.9208
278	116.329	26.3292
279	116.346	26.3292
280	116.362	24.1792
281	116.421	24.1375
282	116.629	24.3375
283	116.638	23.8958
284	116.638	23.9125
285	116.654	24.3625
286	116.688	23.4708
287	116.696	24.3542
288	116.704	24.3542
289	116.713	23.9125
290	116.754	23.8542
291	116.829	25.2292
292	116.946	23.8708
293	116.946	25.3458
294	117.013	26.9292
295	117.029	23.4292
296	117.179	23.7208
297	117.379	25.9792
298	117.471	26.7292
299	117.479	26.7375
300	118.546	26.5042
301	118.804	26.9958
302	120.237	23.1042
303	120.312	22.6292
304	120.412	23.2792
305	120.412	23.3625
306	120.421	23.3792
307	120.454	23.3042
308	120.463	23.2792
309	120.463	23.7958
310	120.471	22.4708
311	120.471	23.2125
312	120.479	23.2042
313	120.479	23.2875
314	120.479	23.3875
315	120.487	22.5625
316	120.487	23.2208
317	120.496	22.0708
318	120.496	23.2708
319	120.496	23.3875
320	120.513	23.2958
321	120.513	23.5375
322	120.521	23.3125
323	120.529	23.2625
324	120.562	23.3042
325	120.562	23.3208
326	120.571	23.3458
327	120.596	23.0125
328	120.612	23.6042
329	120.621	23.0042
330	120.621	23.7375
331	120.629	23.2208
332	120.646	23.3542
333	120.654	24.1625
334	120.688	23.7792
335	120.696	23.6125
336	120.713	23.2542
337	120.721	22.1708
338	120.721	22.1958
339	120.729	22.1625
340	120.729	22.1708
341	120.729	22.1875
342	120.729	22.4208
343	120.729	23.0625
344	120.729	23.7042
345	120.737	22.1292
346	120.737	22.1375
347	120.737	22.1458
348	120.737	22.1708
349	120.737	22.1875
350	120.737	23.2958
351	120.737	23.7375
352	120.746	22.1375
353	120.746	22.1458
354	120.746	22.1542
355	120.746	22.1792
356	120.746	23.7542
357	120.754	23.3292
358	120.754	23.7708
359	120.754	24.0375
360	120.763	22.3958
361	120.763	22.4042
362	120.763	23.9958
363	120.771	23.7042
364	120.779	23.7958
365	120.787	21.9542
366	120.787	21.9792
367	120.796	21.9708
368	120.796	22.0792
369	120.804	21.9625
370	120.804	21.9792
371	120.804	24.0125
372	120.812	22.2625
373	120.812	22.3125
374	120.812	24.0125
375	120.821	21.9708
376	120.821	21.9792
377	120.821	22.2625
378	120.829	22.0292
379	120.829	22.1208
380	120.829	22.1292
381	120.829	22.1792
382	120.829	22.2542
383	120.829	23.9542
384	120.838	22.0708
385	120.838	22.1292
386	120.838	22.2458
387	120.838	22.2542
388	120.846	22.0708
389	120.846	22.1292
390	120.846	22.2208
391	120.846	22.2375
392	120.846	22.2458
393	120.846	22.8292
394	120.854	22.0125
395	120.854	22.2375
396	120.854	22.2458
397	120.854	22.3292
398	120.862	22.0292
399	120.862	22.0708
400	120.862	22.0875
401	120.862	22.2375
402	120.871	22.1208
403	120.871	22.3292
404	120.871	23.9208
405	120.879	23.8958
406	120.921	23.9042
407	120.946	24.2708
408	120.954	22.8208
409	120.963	22.8375
410	120.971	22.8292
411	120.971	22.8375
412	121.021	22.7375
413	121.454	24.6458
414	121.496	25.2042
415	121.571	24.7542
